# Supplementary material for: Neurocognitive Assessment of Mathematics-Related Capacities in Neurosurgical Patients
Source: Brain Sci. 2024 Jan 10;14(1):69. doi: 10.3390/brainsci14010069 (PMC10813954; doi:10.3390/brainsci14010069)
Supplement: Supplementary file 1 [file brainsci-14-00069-s001.zip]

Archive with 1 entries (1 files):
- brainsci-2805710-supplementary.pdf
